# Supplementary material for: Centrioles generate two scaffolds with distinct biophysical properties to build mitotic centrosomes
Source: Sci Adv. 2025 Feb 7;11(6):eadq9549. doi: 10.1126/sciadv.adq9549 (PMC11804907; doi:10.1126/sciadv.adq9549)
Supplement: Supplementary file 2 — Movies S1 to S6 [file sciadv.adq9549_movies_s1_to_s6.zip]

Archive with 6 entries (6 files):
- sciadv.adq9549_movie_s1.avi
- sciadv.adq9549_movie_s2.avi
- sciadv.adq9549_movie_s3.avi
- sciadv.adq9549_movie_s4.avi
- sciadv.adq9549_movie_s5.avi
- sciadv.adq9549_movie_s6.avi
